# Supplementary material for: Abundant Sulfitobacter marine bacteria protect Emiliania huxleyi algae from pathogenic bacteria
Source: ISME Commun. 2023 Sep 22;3:100. doi: 10.1038/s43705-023-00311-y (PMC10517135; doi:10.1038/s43705-023-00311-y)
Supplement: Supplementary file 2 — Functional Categories Log Counts [file 43705_2023_311_MOESM2_ESM.txt]

Annotation	name	S_brevis_DSM11443	S_litoralis_DSM17584	S_mediterraneus_DSM12244	S_noctilucicola_DSM101015	S_pontiacus_DSM10014	Sulfitobacter_pontiacus_isolate	S_dubius_DSM16472	Sulfitobacter_geojensis_isolate	S_indolifex_DSM14862	S_marinus_DSM23422
COG	Amino acid transport and metabolism	5.043425116919247	4.454347296253507	5.220355825078324	5.087596335232384	4.477336814478206	4.477336814478206	4.969813299576001	5.236441962829949	5.056245805348308	4.770684624465664
COG	Carbohydrate transport and metabolism	4.3694478524670215	3.784189633918261	4.672828834461906	4.812184355372417	4.31748811353631	4.304065093204169	4.430816798843313	4.74493212836325	4.48863636973214	4.532599493153255
COG	Cell cycle control, cell division, chromosome partitioning	2.6390573296152584	2.3978952727983707	1.6094379124341003	1.9459101490553132	2.4849066497880004	1.9459101490553132	2.0794415416798357	2.4849066497880004	2.4849066497880004	1.6094379124341003
COG	Cell motility	3.6888794541139363	3.6109179126442243	3.784189633918261	2.9444389791664403	3.6375861597263857	3.6375861597263857	3.4339872044851463	4.007333185232471	3.58351893845611	4.143134726391533
COG	Cell wall/membrane/envelope biogenesis	4.204692619390966	4.3694478524670215	4.0943445622221	4.499809670330265	4.343805421853684	4.07753744390572	4.143134726391533	4.477336814478206	4.663439094112067	4.07753744390572
COG	Chromatin structure and dynamics	0.6931471805599453	0.6931471805599453	0.6931471805599453	1.6094379124341003	0.6931471805599453	0.6931471805599453	1.0986122886681096	1.0986122886681096	1.0986122886681096	0.6931471805599453
COG	Coenzyme transport and metabolism	3.3672958299864737	3.4011973816621555	3.4011973816621555	3.3672958299864737	3.4657359027997265	3.4657359027997265	3.5553480614894135	3.7135720667043075	3.526360524616161	3.526360524616161
COG	Cytoskeleton	0.6931471805599453	0.0	0.0	0.6931471805599453	0.6931471805599453	0.0	0.6931471805599453	0.0	0.0	0.6931471805599453
COG	Defense mechanisms	2.3978952727983707	2.70805020110221	2.5649493574615367	2.8903717578961645	2.5649493574615367	2.833213344056216	2.197224577336219	2.833213344056216	2.3025850929940455	2.70805020110221
COG	Energy production and conversion	4.5217885770490405	4.189654742026425	4.454347296253507	4.330733340286331	4.5217885770490405	4.3694478524670215	4.31748811353631	4.382026634673881	4.543294782270004	4.189654742026425
COG	Extracellular structures	0.0	0.0	0.0	0.6931471805599453	0.0	0.0	0.0	0.6931471805599453	0.0	0.0
COG	Function unknown	5.66988092298052	5.44673737166631	5.6594822157596205	5.730099782973574	5.53338948872752	5.424950017481402	5.53338948872752	5.786897381366708	5.723585101952381	5.327876168789581
COG	Inorganic ion transport and metabolism	4.3694478524670215	4.624972813284271	4.394449154672438	4.564348191467836	4.787491742782046	4.663439094112067	4.584967478670571	4.634728988229636	4.584967478670571	4.634728988229636
COG	Intracellular trafficking, secretion, and vesicular transport	3.4965075614664802	3.6109179126442243	3.4339872044851463	3.4657359027997265	3.6635616461296463	3.5553480614894135	2.5649493574615367	3.951243718581427	3.828641396489095	2.4849066497880004
COG	Lipid transport and metabolism	4.330733340286331	3.737669618283368	4.382026634673881	4.2626798770413155	3.988984046564274	3.7612001156935624	4.07753744390572	4.3694478524670215	4.04305126783455	4.0943445622221
COG	Nucleotide transport and metabolism	2.3025850929940455	2.3025850929940455	2.995732273553991	2.3978952727983707	2.197224577336219	2.197224577336219	2.8903717578961645	2.772588722239781	2.995732273553991	2.5649493574615367
COG	Posttranslational modification, protein turnover, chaperones	3.4657359027997265	3.4011973816621555	2.9444389791664403	3.5553480614894135	3.4965075614664802	3.2188758248682006	3.2188758248682006	3.295836866004329	3.5553480614894135	2.70805020110221
COG	Replication, recombination and repair	4.77912349311153	4.983606621708336	3.951243718581427	3.912023005428146	4.219507705176107	4.007333185232471	3.7135720667043075	4.68213122712422	4.2484952420493585	3.4657359027997265
COG	Secondary metabolites biosynthesis, transport and catabolism	4.276666119016055	3.8066624897703196	4.382026634673881	4.584967478670571	4.04305126783455	3.8712010109078907	4.1588830833596715	4.430816798843313	4.31748811353631	4.0943445622221
COG	Signal transduction mechanisms	4.465908118654584	3.8712010109078907	4.553876891600541	4.343805421853684	3.988984046564274	3.784189633918261	4.1588830833596715	4.454347296253507	4.624972813284271	4.174387269895637
COG	Transcription	4.890349128221754	4.709530201312334	5.111987788356543	4.919980925828125	4.795790545596741	4.553876891600541	4.828313737302301	5.111987788356543	5.062595033026967	4.584967478670571
COG	Translation, ribosomal structure and biogenesis	3.0910424533583156	2.70805020110221	2.8903717578961645	2.833213344056216	2.833213344056216	2.8903717578961645	2.772588722239781	3.044522437723423	2.4849066497880004	2.6390573296152584
KEGG	2-Oxocarboxylic acid metabolism	2.4849066497880004	2.0794415416798357	2.4849066497880004	2.3025850929940455	2.3025850929940455	2.3025850929940455	2.5649493574615367	2.4849066497880004	2.3025850929940455	2.4849066497880004
KEGG	ABC transporters	3.7135720667043075	3.8918202981106265	4.127134385045092	3.988984046564274	4.1588830833596715	4.060443010546419	4.174387269895637	4.382026634673881	3.912023005428146	4.189654742026425
KEGG	AMPK signaling pathway	1.0986122886681096	0.6931471805599453	0.0	0.6931471805599453	0.6931471805599453	0.6931471805599453	0.0	0.6931471805599453	0.0	0.6931471805599453
KEGG	Acarbose and validamycin biosynthesis	0.6931471805599453	1.0986122886681096	1.0986122886681096	1.0986122886681096	1.0986122886681096	0.0	0.0	1.0986122886681096	1.791759469228055	1.0986122886681096
KEGG	Adipocytokine signaling pathway	0.6931471805599453	1.0986122886681096	0.6931471805599453	0.6931471805599453	1.3862943611198906	0.6931471805599453	1.0986122886681096	0.6931471805599453	0.6931471805599453	0.0
KEGG	Alanine, aspartate and glutamate metabolism	1.6094379124341003	1.6094379124341003	1.6094379124341003	1.791759469228055	1.791759469228055	1.6094379124341003	1.3862943611198906	1.9459101490553132	2.0794415416798357	1.791759469228055
KEGG	Alcoholism	0.6931471805599453	0.0	0.0	0.6931471805599453	0.6931471805599453	0.0	0.6931471805599453	0.6931471805599453	0.0	0.0
KEGG	Alzheimer disease	0.6931471805599453	1.3862943611198906	1.791759469228055	1.3862943611198906	1.6094379124341003	1.3862943611198906	0.6931471805599453	1.3862943611198906	1.0986122886681096	1.0986122886681096
KEGG	Amino sugar and nucleotide sugar metabolism	2.3978952727983707	2.5649493574615367	2.5649493574615367	2.5649493574615367	2.6390573296152584	2.0794415416798357	2.0794415416798357	2.4849066497880004	2.995732273553991	2.5649493574615367
KEGG	Aminoacyl-tRNA biosynthesis	1.3862943611198906	0.6931471805599453	0.6931471805599453	1.6094379124341003	1.3862943611198906	1.3862943611198906	1.0986122886681096	1.0986122886681096	0.6931471805599453	1.0986122886681096
KEGG	Aminobenzoate degradation	2.3978952727983707	1.9459101490553132	2.4849066497880004	2.70805020110221	1.791759469228055	1.791759469228055	2.3978952727983707	2.5649493574615367	2.197224577336219	2.5649493574615367
KEGG	Amphetamine addiction	0.6931471805599453	0.0	0.0	0.6931471805599453	0.6931471805599453	0.0	0.6931471805599453	0.6931471805599453	0.0	0.0
KEGG	Amyotrophic lateral sclerosis	1.0986122886681096	1.3862943611198906	1.0986122886681096	1.3862943611198906	1.3862943611198906	1.3862943611198906	1.3862943611198906	0.6931471805599453	1.3862943611198906	0.6931471805599453
KEGG	Antifolate resistance	0.0	0.0	0.6931471805599453	0.6931471805599453	0.0	0.0	1.0986122886681096	0.0	1.0986122886681096	1.0986122886681096
KEGG	Apoptosis	0.0	0.6931471805599453	1.0986122886681096	1.0986122886681096	0.6931471805599453	0.6931471805599453	0.0	0.6931471805599453	0.0	0.0
KEGG	Apoptosis - fly	0.0	0.6931471805599453	1.0986122886681096	1.0986122886681096	0.6931471805599453	0.6931471805599453	0.0	0.6931471805599453	0.0	0.0
KEGG	Apoptosis - multiple species	0.0	0.6931471805599453	1.0986122886681096	1.0986122886681096	0.6931471805599453	0.6931471805599453	0.0	0.6931471805599453	0.0	0.0
KEGG	Arachidonic acid metabolism	0.0	0.0	0.0	0.6931471805599453	0.0	0.0	0.0	0.6931471805599453	0.0	0.0
KEGG	Arginine and proline metabolism	2.3025850929940455	2.197224577336219	2.8903717578961645	2.9444389791664403	2.3025850929940455	2.3025850929940455	2.5649493574615367	3.044522437723423	2.70805020110221	2.6390573296152584
KEGG	Arginine biosynthesis	1.0986122886681096	1.0986122886681096	1.6094379124341003	1.6094379124341003	1.3862943611198906	1.0986122886681096	1.0986122886681096	1.3862943611198906	1.0986122886681096	1.6094379124341003
KEGG	Ascorbate and aldarate metabolism	0.6931471805599453	0.0	2.3978952727983707	1.6094379124341003	1.0986122886681096	1.791759469228055	1.3862943611198906	2.3025850929940455	1.9459101490553132	1.9459101490553132
KEGG	Atrazine degradation	0.0	0.6931471805599453	0.0	0.0	0.6931471805599453	0.0	0.0	0.0	0.0	0.0
KEGG	Bacterial chemotaxis	1.791759469228055	1.9459101490553132	2.8903717578961645	2.5649493574615367	1.791759469228055	1.791759469228055	1.9459101490553132	2.8903717578961645	1.9459101490553132	2.772588722239781
KEGG	Bacterial secretion system	3.1780538303479453	2.8903717578961645	1.791759469228055	2.5649493574615367	2.995732273553991	2.8903717578961645	0.0	3.3672958299864737	3.2188758248682006	0.0
KEGG	Base excision repair	0.6931471805599453	0.6931471805599453	0.0	0.6931471805599453	0.6931471805599453	0.6931471805599453	0.6931471805599453	0.6931471805599453	0.6931471805599453	0.6931471805599453
KEGG	Benzoate degradation	2.772588722239781	2.70805020110221	2.772588722239781	3.044522437723423	2.3978952727983707	1.9459101490553132	2.3978952727983707	3.2580965380214817	2.6390573296152584	2.70805020110221
KEGG	Biofilm formation - Escherichia coli	0.6931471805599453	1.6094379124341003	1.791759469228055	1.791759469228055	1.3862943611198906	1.3862943611198906	1.6094379124341003	1.9459101490553132	1.9459101490553132	1.791759469228055
KEGG	Biofilm formation - Pseudomonas aeruginosa	1.3862943611198906	1.0986122886681096	3.0910424533583156	2.6390573296152584	1.0986122886681096	1.0986122886681096	0.0	3.2188758248682006	1.0986122886681096	1.9459101490553132
KEGG	Biofilm formation - Vibrio cholerae	2.3978952727983707	2.5649493574615367	1.0986122886681096	1.0986122886681096	2.3978952727983707	2.3025850929940455	0.6931471805599453	1.6094379124341003	1.3862943611198906	1.3862943611198906
KEGG	Biosynthesis of amino acids	2.9444389791664403	2.5649493574615367	3.2188758248682006	2.833213344056216	2.772588722239781	2.5649493574615367	3.1354942159291497	3.044522437723423	3.0910424533583156	2.833213344056216
KEGG	Biosynthesis of ansamycins	1.0986122886681096	0.0	0.0	0.0	0.0	0.0	1.0986122886681096	0.0	1.0986122886681096	0.0
KEGG	Biosynthesis of secondary metabolites	4.025351690735149	3.526360524616161	4.0943445622221	3.8918202981106265	3.8066624897703196	3.8066624897703196	4.007333185232471	4.007333185232471	3.9702919135521215	3.8066624897703196
KEGG	Biosynthesis of unsaturated fatty acids	1.6094379124341003	0.0	1.3862943611198906	2.0794415416798357	0.6931471805599453	0.6931471805599453	1.9459101490553132	1.3862943611198906	1.6094379124341003	1.3862943611198906
KEGG	Biosynthesis of vancomycin group antibiotics	0.6931471805599453	1.0986122886681096	0.6931471805599453	1.0986122886681096	1.0986122886681096	0.6931471805599453	0.0	1.0986122886681096	1.6094379124341003	0.6931471805599453
KEGG	Biotin metabolism	1.3862943611198906	0.6931471805599453	1.3862943611198906	2.0794415416798357	1.0986122886681096	1.0986122886681096	1.791759469228055	1.3862943611198906	1.3862943611198906	1.3862943611198906
KEGG	Butanoate metabolism	2.3025850929940455	2.3025850929940455	2.197224577336219	2.6390573296152584	2.3978952727983707	2.197224577336219	2.4849066497880004	2.6390573296152584	2.5649493574615367	2.0794415416798357
KEGG	C5-Branched dibasic acid metabolism	2.0794415416798357	1.791759469228055	1.3862943611198906	1.9459101490553132	1.6094379124341003	1.6094379124341003	1.6094379124341003	1.9459101490553132	1.6094379124341003	1.6094379124341003
KEGG	Caprolactam degradation	1.0986122886681096	0.6931471805599453	0.6931471805599453	1.3862943611198906	0.6931471805599453	1.6094379124341003	1.3862943611198906	1.3862943611198906	1.0986122886681096	1.3862943611198906
KEGG	Carbapenem biosynthesis	0.6931471805599453	0.6931471805599453	0.0	0.0	0.6931471805599453	0.6931471805599453	0.0	0.0	0.0	0.6931471805599453
KEGG	Carbon fixation in photosynthetic organisms	1.791759469228055	1.0986122886681096	1.3862943611198906	0.6931471805599453	1.0986122886681096	1.0986122886681096	1.791759469228055	1.3862943611198906	1.791759469228055	1.3862943611198906
KEGG	Carbon fixation pathways in prokaryotes	2.197224577336219	1.0986122886681096	2.0794415416798357	1.9459101490553132	1.791759469228055	1.6094379124341003	1.6094379124341003	1.791759469228055	1.9459101490553132	1.9459101490553132
KEGG	Carbon metabolism	3.4657359027997265	2.3978952727983707	3.332204510175204	3.295836866004329	2.8903717578961645	3.0910424533583156	3.1780538303479453	3.1780538303479453	3.2580965380214817	3.1780538303479453
KEGG	Cardiac muscle contraction	0.6931471805599453	1.0986122886681096	1.3862943611198906	0.6931471805599453	1.3862943611198906	1.0986122886681096	0.6931471805599453	1.0986122886681096	1.0986122886681096	1.0986122886681096
KEGG	Cationic antimicrobial peptide (CAMP) resistance	1.9459101490553132	1.791759469228055	1.0986122886681096	1.3862943611198906	2.197224577336219	1.791759469228055	1.791759469228055	1.3862943611198906	1.3862943611198906	1.791759469228055
KEGG	Central carbon metabolism in cancer	0.6931471805599453	0.6931471805599453	0.6931471805599453	0.0	1.3862943611198906	1.3862943611198906	1.3862943611198906	0.6931471805599453	0.6931471805599453	0.6931471805599453
KEGG	Chemical carcinogenesis - DNA adducts	1.6094379124341003	0.6931471805599453	1.9459101490553132	1.0986122886681096	1.0986122886681096	1.0986122886681096	1.0986122886681096	1.0986122886681096	1.6094379124341003	1.6094379124341003
KEGG	Chloroalkane and chloroalkene degradation	1.3862943611198906	1.0986122886681096	1.9459101490553132	1.3862943611198906	1.3862943611198906	1.6094379124341003	1.6094379124341003	1.0986122886681096	1.6094379124341003	1.3862943611198906
KEGG	Chlorocyclohexane and chlorobenzene degradation	1.0986122886681096	0.0	1.6094379124341003	1.6094379124341003	1.0986122886681096	1.0986122886681096	1.3862943611198906	0.6931471805599453	1.3862943611198906	1.3862943611198906
KEGG	Choline metabolism in cancer	1.0986122886681096	0.6931471805599453	0.0	0.6931471805599453	0.6931471805599453	0.0	0.6931471805599453	1.0986122886681096	0.6931471805599453	0.6931471805599453
KEGG	Citrate cycle (TCA cycle)	1.0986122886681096	1.0986122886681096	1.3862943611198906	0.6931471805599453	1.6094379124341003	1.791759469228055	1.6094379124341003	0.6931471805599453	1.0986122886681096	1.0986122886681096
KEGG	Cocaine addiction	0.6931471805599453	0.0	0.0	0.6931471805599453	0.6931471805599453	0.0	0.6931471805599453	0.6931471805599453	0.0	0.0
KEGG	Colorectal cancer	0.0	0.6931471805599453	1.0986122886681096	1.0986122886681096	0.6931471805599453	0.6931471805599453	0.0	0.6931471805599453	0.0	0.0
KEGG	Cyanoamino acid metabolism	1.3862943611198906	1.3862943611198906	0.6931471805599453	1.0986122886681096	1.3862943611198906	1.0986122886681096	1.3862943611198906	1.0986122886681096	1.3862943611198906	1.0986122886681096
KEGG	Cysteine and methionine metabolism	2.0794415416798357	1.0986122886681096	2.3025850929940455	1.791759469228055	1.3862943611198906	1.0986122886681096	1.6094379124341003	2.0794415416798357	1.791759469228055	1.9459101490553132
KEGG	DNA replication	1.0986122886681096	1.0986122886681096	1.0986122886681096	1.0986122886681096	1.3862943611198906	1.0986122886681096	1.0986122886681096	1.0986122886681096	1.0986122886681096	0.6931471805599453
KEGG	Degradation of aromatic compounds	2.3978952727983707	2.6390573296152584	2.0794415416798357	2.8903717578961645	1.9459101490553132	2.3978952727983707	1.3862943611198906	2.772588722239781	1.9459101490553132	2.5649493574615367
KEGG	Dopaminergic synapse	0.6931471805599453	0.0	0.0	0.6931471805599453	0.6931471805599453	0.0	0.6931471805599453	0.6931471805599453	0.0	0.0
KEGG	Drug metabolism - cytochrome P450	1.9459101490553132	1.0986122886681096	1.6094379124341003	1.3862943611198906	1.6094379124341003	1.3862943611198906	1.6094379124341003	1.3862943611198906	1.3862943611198906	1.791759469228055
KEGG	Drug metabolism - other enzymes	1.791759469228055	1.0986122886681096	1.9459101490553132	1.3862943611198906	1.3862943611198906	1.3862943611198906	1.3862943611198906	1.6094379124341003	1.3862943611198906	1.791759469228055
KEGG	Endocytosis	0.6931471805599453	0.0	0.0	0.0	0.0	0.0	0.6931471805599453	0.6931471805599453	0.6931471805599453	0.0
KEGG	Epithelial cell signaling in Helicobacter pylori infection	0.6931471805599453	0.6931471805599453	0.0	0.6931471805599453	0.6931471805599453	0.6931471805599453	0.0	1.0986122886681096	1.3862943611198906	0.0
KEGG	Ether lipid metabolism	0.6931471805599453	0.0	0.0	0.0	0.0	0.0	0.6931471805599453	0.6931471805599453	0.6931471805599453	0.0
KEGG	Fatty acid biosynthesis	1.6094379124341003	1.0986122886681096	1.6094379124341003	2.197224577336219	1.6094379124341003	1.0986122886681096	2.0794415416798357	1.6094379124341003	1.6094379124341003	1.3862943611198906
KEGG	Fatty acid degradation	2.5649493574615367	2.0794415416798357	2.5649493574615367	2.3978952727983707	2.4849066497880004	2.0794415416798357	2.6390573296152584	2.3025850929940455	2.5649493574615367	2.197224577336219
KEGG	Fatty acid metabolism	2.70805020110221	1.9459101490553132	2.4849066497880004	2.772588722239781	2.4849066497880004	2.0794415416798357	2.833213344056216	2.3978952727983707	2.5649493574615367	2.3025850929940455
KEGG	Fc gamma R-mediated phagocytosis	0.6931471805599453	0.0	0.0	0.0	0.0	0.0	0.6931471805599453	0.6931471805599453	0.6931471805599453	0.0
KEGG	Ferroptosis	0.6931471805599453	1.0986122886681096	0.6931471805599453	0.6931471805599453	1.3862943611198906	0.6931471805599453	1.0986122886681096	0.6931471805599453	0.6931471805599453	0.0
KEGG	Flagellar assembly	3.044522437723423	3.044522437723423	3.1780538303479453	1.0986122886681096	3.044522437723423	3.044522437723423	3.0910424533583156	3.1354942159291497	3.0910424533583156	3.7612001156935624
KEGG	Fluid shear stress and atherosclerosis	1.6094379124341003	0.6931471805599453	1.6094379124341003	0.6931471805599453	1.0986122886681096	1.0986122886681096	1.0986122886681096	1.0986122886681096	1.0986122886681096	1.6094379124341003
KEGG	Fluorobenzoate degradation	1.0986122886681096	1.0986122886681096	1.0986122886681096	1.0986122886681096	1.0986122886681096	1.0986122886681096	1.0986122886681096	1.0986122886681096	1.0986122886681096	0.0
KEGG	Folate biosynthesis	1.791759469228055	1.791759469228055	0.6931471805599453	0.6931471805599453	1.791759469228055	1.9459101490553132	1.3862943611198906	0.0	2.0794415416798357	1.0986122886681096
KEGG	FoxO signaling pathway	0.6931471805599453	0.6931471805599453	0.0	0.6931471805599453	0.6931471805599453	0.6931471805599453	1.0986122886681096	0.0	1.0986122886681096	0.6931471805599453
KEGG	Fructose and mannose metabolism	1.9459101490553132	2.197224577336219	2.3025850929940455	2.197224577336219	2.3025850929940455	2.3025850929940455	1.791759469228055	2.3025850929940455	1.9459101490553132	2.3025850929940455
KEGG	Furfural degradation	0.0	1.0986122886681096	0.0	0.0	1.0986122886681096	0.6931471805599453	0.0	0.0	0.0	0.6931471805599453
KEGG	GABAergic synapse	0.6931471805599453	0.6931471805599453	1.0986122886681096	1.0986122886681096	0.6931471805599453	0.6931471805599453	0.6931471805599453	1.0986122886681096	0.6931471805599453	0.6931471805599453
KEGG	Galactose metabolism	1.9459101490553132	1.3862943611198906	2.70805020110221	2.3025850929940455	2.3025850929940455	2.197224577336219	1.3862943611198906	2.3978952727983707	2.4849066497880004	1.791759469228055
KEGG	Geraniol degradation	1.3862943611198906	0.6931471805599453	1.3862943611198906	1.6094379124341003	0.6931471805599453	0.6931471805599453	1.3862943611198906	2.0794415416798357	1.6094379124341003	1.3862943611198906
KEGG	Glucagon signaling pathway	0.0	0.0	0.0	0.0	1.0986122886681096	1.0986122886681096	1.0986122886681096	0.0	0.0	0.0
KEGG	Glucosinolate biosynthesis	0.6931471805599453	0.0	0.0	0.6931471805599453	0.0	0.0	0.0	0.0	0.0	0.0
KEGG	Glutamatergic synapse	1.0986122886681096	0.6931471805599453	1.0986122886681096	1.0986122886681096	0.6931471805599453	0.6931471805599453	1.0986122886681096	1.3862943611198906	1.0986122886681096	0.6931471805599453
KEGG	Glutathione metabolism	2.197224577336219	1.3862943611198906	1.9459101490553132	2.0794415416798357	1.9459101490553132	1.791759469228055	2.0794415416798357	2.197224577336219	2.197224577336219	2.197224577336219
KEGG	Glycerolipid metabolism	0.6931471805599453	0.6931471805599453	1.791759469228055	1.791759469228055	1.0986122886681096	0.6931471805599453	0.6931471805599453	1.791759469228055	1.0986122886681096	1.3862943611198906
KEGG	Glycerophospholipid metabolism	1.791759469228055	1.791759469228055	1.3862943611198906	0.6931471805599453	1.791759469228055	1.6094379124341003	1.791759469228055	1.6094379124341003	1.791759469228055	1.791759469228055
KEGG	Glycine, serine and threonine metabolism	3.1780538303479453	2.5649493574615367	3.4011973816621555	3.295836866004329	2.5649493574615367	2.3978952727983707	3.1780538303479453	3.2188758248682006	3.2580965380214817	2.995732273553991
KEGG	Glycolysis / Gluconeogenesis	2.3025850929940455	1.791759469228055	2.5649493574615367	1.9459101490553132	1.9459101490553132	2.3025850929940455	2.197224577336219	2.0794415416798357	2.197224577336219	1.9459101490553132
KEGG	Glycosphingolipid biosynthesis - globo and isoglobo series	0.0	0.0	0.6931471805599453	0.6931471805599453	0.6931471805599453	0.6931471805599453	0.0	0.6931471805599453	0.0	0.0
KEGG	Glyoxylate and dicarboxylate metabolism	2.6390573296152584	1.9459101490553132	2.3978952727983707	2.5649493574615367	2.3025850929940455	2.197224577336219	2.70805020110221	2.197224577336219	2.70805020110221	2.3025850929940455
KEGG	GnRH signaling pathway	0.6931471805599453	0.0	0.0	0.0	0.0	0.0	0.6931471805599453	0.6931471805599453	0.6931471805599453	0.0
KEGG	HIF-1 signaling pathway	0.0	0.0	0.6931471805599453	0.0	1.0986122886681096	1.0986122886681096	1.0986122886681096	0.6931471805599453	0.0	0.0
KEGG	Hepatitis B	0.0	0.6931471805599453	1.0986122886681096	1.0986122886681096	0.6931471805599453	0.6931471805599453	0.0	0.6931471805599453	0.0	0.0
KEGG	Hepatocellular carcinoma	1.6094379124341003	0.6931471805599453	1.6094379124341003	0.6931471805599453	1.0986122886681096	1.0986122886681096	1.0986122886681096	1.0986122886681096	1.0986122886681096	1.6094379124341003
KEGG	Herpes simplex virus 1 infection	0.0	0.6931471805599453	1.0986122886681096	1.0986122886681096	0.6931471805599453	0.6931471805599453	0.0	0.6931471805599453	0.0	0.0
KEGG	Histidine metabolism	1.9459101490553132	0.0	2.3025850929940455	2.0794415416798357	0.6931471805599453	0.0	2.0794415416798357	1.3862943611198906	2.0794415416798357	0.6931471805599453
KEGG	Homologous recombination	1.0986122886681096	1.0986122886681096	1.0986122886681096	0.6931471805599453	1.3862943611198906	1.3862943611198906	1.0986122886681096	1.0986122886681096	1.0986122886681096	0.6931471805599453
KEGG	Huntington disease	1.0986122886681096	1.6094379124341003	1.791759469228055	1.3862943611198906	1.791759469228055	1.6094379124341003	1.0986122886681096	1.3862943611198906	1.3862943611198906	1.0986122886681096
KEGG	Influenza A	0.0	0.6931471805599453	1.0986122886681096	1.0986122886681096	0.6931471805599453	0.6931471805599453	0.0	0.6931471805599453	0.0	0.0
KEGG	Inositol phosphate metabolism	1.0986122886681096	0.6931471805599453	1.3862943611198906	1.0986122886681096	0.6931471805599453	0.6931471805599453	0.6931471805599453	1.0986122886681096	0.0	0.0
KEGG	Insect hormone biosynthesis	0.0	0.0	1.6094379124341003	0.6931471805599453	0.0	0.0	0.6931471805599453	1.0986122886681096	1.0986122886681096	0.6931471805599453
KEGG	Insulin signaling pathway	0.6931471805599453	0.6931471805599453	0.0	0.0	0.6931471805599453	0.6931471805599453	0.0	0.0	0.0	0.0
KEGG	Isoquinoline alkaloid biosynthesis	1.0986122886681096	0.0	0.6931471805599453	1.0986122886681096	1.0986122886681096	0.6931471805599453	1.0986122886681096	1.0986122886681096	0.6931471805599453	0.6931471805599453
KEGG	Kaposi sarcoma-associated herpesvirus infection	0.0	0.6931471805599453	1.0986122886681096	1.0986122886681096	0.6931471805599453	0.6931471805599453	0.0	0.6931471805599453	0.0	0.0
KEGG	Legionellosis	1.0986122886681096	1.0986122886681096	1.0986122886681096	1.3862943611198906	1.0986122886681096	1.0986122886681096	0.0	1.6094379124341003	1.3862943611198906	0.0
KEGG	Limonene and pinene degradation	0.6931471805599453	0.6931471805599453	1.791759469228055	1.0986122886681096	0.6931471805599453	0.6931471805599453	1.6094379124341003	1.3862943611198906	1.6094379124341003	1.0986122886681096
KEGG	Lipopolysaccharide biosynthesis	0.6931471805599453	0.6931471805599453	0.0	0.0	0.6931471805599453	0.0	0.0	0.0	0.0	0.0
KEGG	Longevity regulating pathway	0.6931471805599453	0.6931471805599453	0.0	0.6931471805599453	0.6931471805599453	0.6931471805599453	1.0986122886681096	0.0	1.0986122886681096	0.6931471805599453
KEGG	Longevity regulating pathway - multiple species	1.3862943611198906	1.0986122886681096	2.0794415416798357	1.3862943611198906	1.0986122886681096	1.0986122886681096	1.3862943611198906	1.0986122886681096	1.6094379124341003	1.0986122886681096
KEGG	Longevity regulating pathway - worm	0.6931471805599453	0.6931471805599453	0.0	0.6931471805599453	0.6931471805599453	0.6931471805599453	1.0986122886681096	0.0	1.0986122886681096	0.6931471805599453
KEGG	Lysine biosynthesis	1.0986122886681096	1.3862943611198906	1.3862943611198906	1.3862943611198906	1.3862943611198906	1.0986122886681096	1.791759469228055	1.6094379124341003	1.9459101490553132	1.3862943611198906
KEGG	Lysine degradation	1.791759469228055	1.6094379124341003	2.0794415416798357	1.791759469228055	1.9459101490553132	1.6094379124341003	2.3025850929940455	2.197224577336219	2.3978952727983707	1.791759469228055
KEGG	Lysosome	0.0	0.0	0.0	0.0	0.0	0.0	0.0	0.0	0.0	0.0
KEGG	MAPK signaling pathway - plant	0.6931471805599453	0.6931471805599453	0.0	0.6931471805599453	0.6931471805599453	0.6931471805599453	1.0986122886681096	0.0	1.0986122886681096	0.6931471805599453
KEGG	MAPK signaling pathway - yeast	0.6931471805599453	0.6931471805599453	0.0	0.6931471805599453	0.6931471805599453	0.6931471805599453	1.0986122886681096	0.0	1.0986122886681096	0.6931471805599453
KEGG	Meiosis - yeast	0.6931471805599453	0.0	2.0794415416798357	1.0986122886681096	0.0	0.0	0.0	1.0986122886681096	0.6931471805599453	0.6931471805599453
KEGG	Metabolic pathways	5.0106352940962555	4.6913478822291435	5.036952602413629	5.056245805348308	4.897839799950911	4.812184355372417	5.049856007249537	5.1179938124167546	5.099866427824198	4.90527477843843
KEGG	Metabolism of xenobiotics by cytochrome P450	1.791759469228055	1.0986122886681096	1.6094379124341003	1.0986122886681096	1.3862943611198906	1.3862943611198906	1.3862943611198906	1.0986122886681096	1.3862943611198906	1.791759469228055
KEGG	Methane metabolism	2.3025850929940455	1.0986122886681096	2.70805020110221	2.70805020110221	1.0986122886681096	1.6094379124341003	1.3862943611198906	2.5649493574615367	2.0794415416798357	2.0794415416798357
KEGG	MicroRNAs in cancer	0.6931471805599453	0.6931471805599453	0.6931471805599453	0.0	0.6931471805599453	0.6931471805599453	0.6931471805599453	0.6931471805599453	0.6931471805599453	0.6931471805599453
KEGG	Microbial metabolism in diverse environments	4.204692619390966	3.8712010109078907	4.394449154672438	4.51085950651685	3.951243718581427	4.025351690735149	4.219507705176107	4.499809670330265	4.23410650459726	4.0943445622221
KEGG	Mineral absorption	0.0	1.0986122886681096	0.6931471805599453	0.0	0.6931471805599453	0.6931471805599453	0.0	0.0	0.6931471805599453	0.0
KEGG	Mismatch repair	0.6931471805599453	0.6931471805599453	0.6931471805599453	0.6931471805599453	1.0986122886681096	1.0986122886681096	1.0986122886681096	1.0986122886681096	0.6931471805599453	0.0
KEGG	Monobactam biosynthesis	0.0	0.6931471805599453	1.0986122886681096	1.3862943611198906	0.6931471805599453	0.6931471805599453	1.6094379124341003	1.3862943611198906	1.791759469228055	0.6931471805599453
KEGG	Naphthalene degradation	0.6931471805599453	0.6931471805599453	0.0	0.6931471805599453	0.6931471805599453	0.6931471805599453	0.6931471805599453	0.0	0.6931471805599453	0.6931471805599453
KEGG	Necroptosis	0.0	0.0	0.6931471805599453	1.0986122886681096	0.0	0.0	0.0	0.6931471805599453	0.0	0.0
KEGG	Neomycin, kanamycin and gentamicin biosynthesis	0.0	0.0	0.0	0.0	0.0	0.0	0.6931471805599453	0.0	0.6931471805599453	0.0
KEGG	Nicotinate and nicotinamide metabolism	1.0986122886681096	1.6094379124341003	2.0794415416798357	1.6094379124341003	1.6094379124341003	1.791759469228055	2.0794415416798357	2.3978952727983707	2.3025850929940455	1.791759469228055
KEGG	Nitrogen metabolism	1.0986122886681096	1.0986122886681096	1.791759469228055	2.4849066497880004	2.3025850929940455	2.197224577336219	1.0986122886681096	2.4849066497880004	1.0986122886681096	2.3978952727983707
KEGG	Nitrotoluene degradation	0.6931471805599453	0.6931471805599453	0.0	0.0	0.6931471805599453	0.6931471805599453	0.0	0.0	0.0	0.0
KEGG	Non-alcoholic fatty liver disease	0.6931471805599453	1.3862943611198906	1.791759469228055	1.3862943611198906	1.6094379124341003	1.3862943611198906	0.6931471805599453	1.3862943611198906	1.0986122886681096	1.0986122886681096
KEGG	Non-homologous end-joining	1.0986122886681096	0.0	0.0	0.0	0.0	0.0	1.0986122886681096	0.0	1.0986122886681096	0.0
KEGG	Nonribosomal peptide structures	0.6931471805599453	0.0	0.6931471805599453	0.0	0.0	0.0	0.0	0.0	0.6931471805599453	1.0986122886681096
KEGG	Novobiocin biosynthesis	0.6931471805599453	0.0	0.6931471805599453	0.6931471805599453	0.6931471805599453	0.6931471805599453	0.0	0.6931471805599453	0.0	0.6931471805599453
KEGG	Nucleotide excision repair	0.0	0.0	0.0	0.0	0.0	0.0	0.6931471805599453	0.6931471805599453	0.0	0.0
KEGG	One carbon pool by folate	1.791759469228055	1.3862943611198906	1.9459101490553132	1.3862943611198906	1.6094379124341003	1.6094379124341003	1.791759469228055	1.3862943611198906	1.791759469228055	1.9459101490553132
KEGG	Other glycan degradation	0.0	0.0	0.0	0.0	0.0	0.0	0.0	0.0	0.0	0.0
KEGG	Oxidative phosphorylation	2.197224577336219	1.791759469228055	2.0794415416798357	1.9459101490553132	2.4849066497880004	2.197224577336219	2.3025850929940455	1.791759469228055	2.4849066497880004	2.0794415416798357
KEGG	PPAR signaling pathway	1.9459101490553132	1.6094379124341003	1.791759469228055	1.791759469228055	1.9459101490553132	1.6094379124341003	1.6094379124341003	1.791759469228055	1.3862943611198906	1.6094379124341003
KEGG	Pantothenate and CoA biosynthesis	2.197224577336219	2.3025850929940455	2.4849066497880004	2.0794415416798357	2.3025850929940455	2.3025850929940455	2.3025850929940455	2.5649493574615367	2.0794415416798357	1.9459101490553132
KEGG	Parkinson disease	0.6931471805599453	1.3862943611198906	1.791759469228055	1.3862943611198906	1.6094379124341003	1.3862943611198906	0.6931471805599453	1.3862943611198906	1.0986122886681096	1.0986122886681096
KEGG	Pathways in cancer	1.6094379124341003	1.0986122886681096	1.9459101490553132	1.3862943611198906	1.3862943611198906	1.3862943611198906	1.0986122886681096	1.3862943611198906	1.0986122886681096	1.6094379124341003
KEGG	Penicillin and cephalosporin biosynthesis	0.6931471805599453	0.0	0.0	0.0	0.6931471805599453	0.6931471805599453	0.0	0.0	0.6931471805599453	0.0
KEGG	Pentose and glucuronate interconversions	1.791759469228055	0.6931471805599453	2.995732273553991	2.4849066497880004	2.0794415416798357	2.0794415416798357	2.70805020110221	2.833213344056216	2.3025850929940455	2.6390573296152584
KEGG	Pentose phosphate pathway	1.9459101490553132	1.3862943611198906	1.6094379124341003	1.9459101490553132	2.0794415416798357	2.3978952727983707	2.3025850929940455	2.0794415416798357	1.9459101490553132	1.9459101490553132
KEGG	Peptidoglycan biosynthesis	1.3862943611198906	0.0	0.6931471805599453	0.6931471805599453	0.0	0.0	0.6931471805599453	0.6931471805599453	0.6931471805599453	0.0
KEGG	Peroxisome	2.0794415416798357	1.791759469228055	1.3862943611198906	2.0794415416798357	2.0794415416798357	1.791759469228055	2.0794415416798357	1.9459101490553132	2.0794415416798357	1.6094379124341003
KEGG	Phenazine biosynthesis	0.0	0.6931471805599453	0.6931471805599453	0.6931471805599453	0.6931471805599453	0.6931471805599453	0.6931471805599453	0.6931471805599453	0.0	0.6931471805599453
KEGG	Phenylalanine metabolism	1.6094379124341003	1.3862943611198906	1.791759469228055	2.197224577336219	1.9459101490553132	1.791759469228055	1.9459101490553132	1.9459101490553132	1.3862943611198906	1.791759469228055
KEGG	Phenylalanine, tyrosine and tryptophan biosynthesis	0.6931471805599453	0.0	0.6931471805599453	0.6931471805599453	0.6931471805599453	0.6931471805599453	0.0	0.6931471805599453	0.0	0.6931471805599453
KEGG	Phenylpropanoid biosynthesis	0.6931471805599453	0.6931471805599453	0.6931471805599453	0.6931471805599453	0.6931471805599453	0.6931471805599453	0.0	0.6931471805599453	0.0	0.6931471805599453
KEGG	Phosphatidylinositol signaling system	1.3862943611198906	1.0986122886681096	1.0986122886681096	1.0986122886681096	1.0986122886681096	0.6931471805599453	0.0	1.3862943611198906	0.0	0.6931471805599453
KEGG	Phospholipase D signaling pathway	1.0986122886681096	0.6931471805599453	0.0	0.6931471805599453	0.6931471805599453	0.0	0.6931471805599453	1.0986122886681096	0.6931471805599453	0.6931471805599453
KEGG	Phosphonate and phosphinate metabolism	1.0986122886681096	2.0794415416798357	2.0794415416798357	0.6931471805599453	2.0794415416798357	2.0794415416798357	1.9459101490553132	1.9459101490553132	1.9459101490553132	2.0794415416798357
KEGG	Phosphotransferase system (PTS)	0.6931471805599453	0.6931471805599453	0.6931471805599453	0.0	0.6931471805599453	0.6931471805599453	0.6931471805599453	0.6931471805599453	0.6931471805599453	0.6931471805599453
KEGG	Platinum drug resistance	1.6094379124341003	1.0986122886681096	1.9459101490553132	1.3862943611198906	1.3862943611198906	1.3862943611198906	1.0986122886681096	1.3862943611198906	1.0986122886681096	1.6094379124341003
KEGG	Polycyclic aromatic hydrocarbon degradation	1.3862943611198906	1.791759469228055	1.0986122886681096	1.0986122886681096	1.0986122886681096	1.0986122886681096	0.0	1.791759469228055	0.0	1.6094379124341003
KEGG	Polyketide sugar unit biosynthesis	1.0986122886681096	1.6094379124341003	1.6094379124341003	1.6094379124341003	1.6094379124341003	0.0	0.0	1.6094379124341003	2.3025850929940455	1.6094379124341003
KEGG	Porphyrin metabolism	1.0986122886681096	0.0	1.6094379124341003	1.791759469228055	0.6931471805599453	0.6931471805599453	1.3862943611198906	1.3862943611198906	0.0	0.0
KEGG	Primary bile acid biosynthesis	0.6931471805599453	0.0	0.6931471805599453	0.6931471805599453	0.6931471805599453	0.6931471805599453	0.6931471805599453	1.0986122886681096	0.6931471805599453	0.6931471805599453
KEGG	Primary immunodeficiency	0.0	0.0	0.0	0.0	0.0	0.0	0.0	0.0	0.0	0.0
KEGG	Prion disease	0.6931471805599453	0.6931471805599453	0.0	0.0	0.6931471805599453	0.6931471805599453	0.6931471805599453	0.0	0.6931471805599453	0.0
KEGG	Prodigiosin biosynthesis	1.3862943611198906	0.0	1.3862943611198906	2.0794415416798357	0.6931471805599453	0.6931471805599453	1.791759469228055	1.3862943611198906	1.3862943611198906	1.3862943611198906
KEGG	Propanoate metabolism	2.772588722239781	1.791759469228055	2.4849066497880004	2.4849066497880004	2.197224577336219	2.197224577336219	2.3978952727983707	2.4849066497880004	2.3978952727983707	2.4849066497880004
KEGG	Protein export	0.0	1.0986122886681096	0.0	0.6931471805599453	1.3862943611198906	0.6931471805599453	0.0	0.0	0.6931471805599453	0.0
KEGG	Proximal tubule bicarbonate reclamation	0.6931471805599453	0.6931471805599453	0.6931471805599453	0.0	0.6931471805599453	0.6931471805599453	0.6931471805599453	0.6931471805599453	0.6931471805599453	0.6931471805599453
KEGG	Purine metabolism	2.3025850929940455	2.197224577336219	2.6390573296152584	2.0794415416798357	2.3025850929940455	2.3025850929940455	2.3978952727983707	2.3025850929940455	2.5649493574615367	1.791759469228055
KEGG	Pyrimidine metabolism	1.791759469228055	1.6094379124341003	2.3025850929940455	1.791759469228055	1.791759469228055	1.791759469228055	2.3025850929940455	1.9459101490553132	2.3978952727983707	1.3862943611198906
KEGG	Pyruvate metabolism	2.197224577336219	1.6094379124341003	2.70805020110221	2.197224577336219	2.197224577336219	2.197224577336219	2.4849066497880004	2.197224577336219	2.6390573296152584	2.197224577336219
KEGG	Quorum sensing	3.828641396489095	3.1780538303479453	3.58351893845611	3.58351893845611	2.995732273553991	2.8903717578961645	3.6375861597263857	3.8918202981106265	3.6375861597263857	3.044522437723423
KEGG	RIG-I-like receptor signaling pathway	0.0	0.0	0.0	0.6931471805599453	0.0	0.0	0.0	0.6931471805599453	0.0	0.0
KEGG	RNA degradation	0.0	0.0	1.0986122886681096	0.6931471805599453	0.0	0.0	0.0	1.0986122886681096	0.0	0.0
KEGG	Ras signaling pathway	0.6931471805599453	0.0	0.0	0.0	0.0	0.0	0.6931471805599453	0.6931471805599453	0.6931471805599453	0.0
KEGG	Retinol metabolism	0.6931471805599453	0.6931471805599453	0.0	0.6931471805599453	0.6931471805599453	0.6931471805599453	0.6931471805599453	0.0	0.6931471805599453	0.6931471805599453
KEGG	Riboflavin metabolism	0.0	0.6931471805599453	0.6931471805599453	0.6931471805599453	0.6931471805599453	0.6931471805599453	0.6931471805599453	0.6931471805599453	0.6931471805599453	0.6931471805599453
KEGG	Ribosome	1.3862943611198906	1.3862943611198906	1.3862943611198906	0.6931471805599453	1.0986122886681096	1.3862943611198906	1.3862943611198906	1.3862943611198906	1.3862943611198906	1.3862943611198906
KEGG	Salmonella infection	0.0	0.0	0.0	0.0	0.6931471805599453	0.6931471805599453	0.6931471805599453	0.0	0.0	0.0
KEGG	Selenocompound metabolism	0.6931471805599453	0.6931471805599453	1.3862943611198906	1.0986122886681096	1.0986122886681096	1.0986122886681096	1.0986122886681096	1.0986122886681096	0.6931471805599453	0.6931471805599453
KEGG	Serotonergic synapse	0.6931471805599453	0.0	0.0	0.6931471805599453	0.6931471805599453	0.0	0.6931471805599453	0.6931471805599453	0.0	0.0
KEGG	Small cell lung cancer	0.0	0.6931471805599453	1.0986122886681096	1.0986122886681096	0.6931471805599453	0.6931471805599453	0.0	0.6931471805599453	0.0	0.0
KEGG	Sphingolipid metabolism	0.0	0.0	0.6931471805599453	0.6931471805599453	0.6931471805599453	0.6931471805599453	0.0	0.6931471805599453	0.0	0.0
KEGG	Sphingolipid signaling pathway	0.6931471805599453	0.0	0.0	0.0	0.0	0.0	0.6931471805599453	0.6931471805599453	0.6931471805599453	0.0
KEGG	Staphylococcus aureus infection	0.0	0.0	0.0	0.6931471805599453	0.0	0.0	0.0	0.6931471805599453	0.0	0.6931471805599453
KEGG	Starch and sucrose metabolism	1.3862943611198906	1.3862943611198906	1.0986122886681096	1.3862943611198906	1.3862943611198906	1.0986122886681096	1.791759469228055	1.3862943611198906	1.791759469228055	0.6931471805599453
KEGG	Streptomycin biosynthesis	1.791759469228055	1.9459101490553132	2.0794415416798357	1.9459101490553132	1.9459101490553132	1.0986122886681096	1.0986122886681096	2.0794415416798357	2.4849066497880004	1.6094379124341003
KEGG	Styrene degradation	1.6094379124341003	1.3862943611198906	1.9459101490553132	2.197224577336219	1.3862943611198906	1.3862943611198906	1.6094379124341003	1.791759469228055	1.6094379124341003	1.3862943611198906
KEGG	Sulfur metabolism	2.4849066497880004	1.3862943611198906	2.6390573296152584	2.5649493574615367	1.3862943611198906	1.3862943611198906	1.3862943611198906	2.3978952727983707	2.0794415416798357	2.3025850929940455
KEGG	Sulfur relay system	0.0	0.6931471805599453	0.0	0.0	0.6931471805599453	0.6931471805599453	0.6931471805599453	0.6931471805599453	0.6931471805599453	0.6931471805599453
KEGG	Taurine and hypotaurine metabolism	1.791759469228055	0.6931471805599453	1.6094379124341003	1.0986122886681096	1.0986122886681096	0.6931471805599453	1.0986122886681096	1.3862943611198906	1.6094379124341003	1.6094379124341003
KEGG	Terpenoid backbone biosynthesis	1.6094379124341003	1.0986122886681096	1.3862943611198906	1.3862943611198906	1.6094379124341003	1.0986122886681096	1.6094379124341003	1.3862943611198906	1.6094379124341003	1.0986122886681096
KEGG	Thermogenesis	1.0986122886681096	1.6094379124341003	1.6094379124341003	1.0986122886681096	1.9459101490553132	1.3862943611198906	1.3862943611198906	1.3862943611198906	1.3862943611198906	1.0986122886681096
KEGG	Thiamine metabolism	1.791759469228055	2.197224577336219	0.6931471805599453	0.6931471805599453	2.197224577336219	2.3025850929940455	2.3025850929940455	2.197224577336219	2.197224577336219	2.197224577336219
KEGG	Thyroid hormone synthesis	0.0	0.0	0.0	0.6931471805599453	0.0	0.0	0.0	0.6931471805599453	0.0	0.0
KEGG	Toluene degradation	0.0	0.0	0.6931471805599453	1.3862943611198906	0.0	0.0	0.0	0.6931471805599453	0.6931471805599453	1.9459101490553132
KEGG	Toxoplasmosis	0.0	0.6931471805599453	1.0986122886681096	1.0986122886681096	0.6931471805599453	0.6931471805599453	0.0	0.6931471805599453	0.0	0.0
KEGG	Tropane, piperidine and pyridine alkaloid biosynthesis	0.6931471805599453	0.0	0.6931471805599453	0.6931471805599453	0.6931471805599453	0.6931471805599453	0.6931471805599453	0.6931471805599453	0.6931471805599453	0.6931471805599453
KEGG	Tryptophan metabolism	2.3978952727983707	2.0794415416798357	2.5649493574615367	2.6390573296152584	2.3978952727983707	2.0794415416798357	2.6390573296152584	2.3978952727983707	2.5649493574615367	2.0794415416798357
KEGG	Tuberculosis	0.0	0.6931471805599453	1.0986122886681096	1.0986122886681096	0.6931471805599453	0.6931471805599453	0.0	0.6931471805599453	0.0	0.0
KEGG	Two-component system	3.526360524616161	3.4339872044851463	3.6888794541139363	3.58351893845611	3.3672958299864737	3.332204510175204	3.1354942159291497	3.526360524616161	3.4339872044851463	3.4657359027997265
KEGG	Tyrosine metabolism	1.9459101490553132	1.791759469228055	1.6094379124341003	2.6390573296152584	1.791759469228055	1.9459101490553132	1.9459101490553132	2.197224577336219	1.9459101490553132	1.6094379124341003
KEGG	Ubiquinone and other terpenoid-quinone biosynthesis	0.6931471805599453	0.0	1.0986122886681096	1.0986122886681096	0.0	0.0	0.6931471805599453	1.0986122886681096	1.0986122886681096	0.0
KEGG	Valine, leucine and isoleucine biosynthesis	2.3025850929940455	1.9459101490553132	2.3978952727983707	2.197224577336219	2.0794415416798357	2.0794415416798357	2.3025850929940455	2.3025850929940455	1.9459101490553132	2.197224577336219
KEGG	Valine, leucine and isoleucine degradation	2.8903717578961645	2.0794415416798357	2.833213344056216	2.833213344056216	2.3978952727983707	2.3025850929940455	2.6390573296152584	2.8903717578961645	2.4849066497880004	2.6390573296152584
KEGG	Vancomycin resistance	0.0	0.0	0.6931471805599453	0.0	0.0	0.0	0.0	0.0	0.0	0.6931471805599453
KEGG	Viral myocarditis	0.0	0.6931471805599453	1.0986122886681096	1.0986122886681096	0.6931471805599453	0.6931471805599453	0.0	0.6931471805599453	0.0	0.0
KEGG	Vitamin B6 metabolism	0.6931471805599453	0.0	0.6931471805599453	1.3862943611198906	0.0	0.6931471805599453	1.6094379124341003	1.0986122886681096	1.0986122886681096	0.6931471805599453
KEGG	Xylene degradation	0.6931471805599453	0.0	1.0986122886681096	1.0986122886681096	0.0	0.0	0.6931471805599453	0.6931471805599453	0.6931471805599453	0.6931471805599453
KEGG	beta-Alanine metabolism	2.0794415416798357	1.6094379124341003	2.3978952727983707	2.197224577336219	1.791759469228055	1.791759469228055	2.197224577336219	2.3025850929940455	2.197224577336219	2.0794415416798357
KEGG	beta-Lactam resistance	1.3862943611198906	1.0986122886681096	0.0	0.0	2.0794415416798357	1.791759469228055	2.0794415416798357	0.6931471805599453	1.791759469228055	1.3862943611198906
KEGG	cAMP signaling pathway	0.6931471805599453	0.0	0.0	0.0	0.0	0.0	0.6931471805599453	0.6931471805599453	0.6931471805599453	0.0
KEGG	p53 signaling pathway	0.0	0.6931471805599453	1.0986122886681096	1.0986122886681096	0.6931471805599453	0.6931471805599453	0.0	0.6931471805599453	0.0	0.0
